# Supplementary material for: Waste Citrus reticulata Assisted Preparation of Cobalt Oxide Nanoparticles for Supercapacitors
Source: Nanomaterials (Basel). 2022 Nov 22;12(23):4119. doi: 10.3390/nano12234119 (PMC9739854; doi:10.3390/nano12234119)
Supplement: Supplementary file 1 [file nanomaterials-12-04119-s001.zip]

Archive with 1 entries (1 files):
- nanomaterials-2043387-supplementary.pdf
